# Supplementary material for: Data on antibiogram and resistance genes harboured by Salmonella strains and their Pulsed-field gel electrophoresis clusters
Source: Data Brief. 2018 Feb 3;17:698–702. doi: 10.1016/j.dib.2018.01.098 (PMC5832666; doi:10.1016/j.dib.2018.01.098)
Supplement: Supplementary file 1 — Supplementary material [file mmc1.xlsx]

## Sheet: Table S1
Table S1
Antibiotic resistance genes harboured by S. Corvallis, S. Brancaster, and S. Albany strains isolated from poultry and processing environments in northern Malaysia
Serovars	Source	PFGE cluster	Antibiotic resistance genes
			blaPSE-1	temB	strA	aadA	sul1	sul2	qnrA	qnrS	tetA	tetG	floR	cmlA	intl-1
S. Corvallis	cutting board	A			+			+	+	+	+				+
S. Corvallis	display table	A			+		+	+		+	+		+	+
S. Corvallis	cutting board	B			+		+	+		+			+	+
S. Corvallis	chicken cut	B			+			+		+	+		+	+
S. Corvallis	knife	B			+			+	+		+
S. Corvallis	drum	B	+	+									+	+	+
S. Corvallis	chicken cuts	B							+	+	+
S. Corvallis	knife	B			+			+	+	+	+
S. Corvallis	display table	B	+		+			+		+	+		+	+	+
S. Corvallis	wash water	C			+			+	+	+	+
S. Corvallis	plucker	C			+			+	+	+	+
S. Corvallis	display table	C						+		+	+		+
S. Corvallis	plucker	C		+	+			+		+
S. Corvallis	cage	C	+		+			+	+	+	+		+
S. Corvallis	floor	C								+	+
S. Corvallis	plucker	C			+			+	+	+	+
S. Corvallis	chicken whole	C			+			+		+	+		+	+
S. Corvallis	cutting board	C	+		+			+		+	+		+	+
S. Corvallis	drain water	C						+		+	+		+
S. Corvallis	cutting board	C		+				+		+	+				+
S. Corvallis	drum	C	+				+						+	+
S. Brancaster	cage	i	+	+						+	+		+		+
S. Brancaster	cage	i		+						+	+		+		+
S. Brancaster	chicken cut	i		+				+		+	+		+		+
S. Brancaster	chicken whole	i		+						+	+		+		+
S. Brancaster	cutting board	i		+						+	+		+
S. Brancaster	display table	i	+					+		+	+		+
S. Brancaster	cutting board	i	+	+	+	+	+	+		+	+		+	+
S. Brancaster	knife	i		+						+	+		+
S. Brancaster	floor	i		+						+	+		+		+
S. Brancaster	apron	i	+	+	+			+		+	+		+	+	+
S. Brancaster	cutting board	i		+		+				+	+		+		+
S. Brancaster	display table	i		+						+	+		+		+
S. Brancaster	chicken whole	i	+	+						+	+		+		+
S. Brancaster	crate	i		+		+				+	+		+		+
S. Brancaster	chicken cut	i		+						+	+		+
S. Brancaster	drum	i	+	+			+			+	+		+		+
S. Brancaster	display table	i		+						+	+		+
S. Brancaster	chicken cut	i	+	+				+		+	+		+	+
S. Brancaster	chicken whole	i		+						+	+		+		+
S. Brancaster	apron	i		+						+	+		+		+
S. Brancaster	knife	i		+						+	+		+
S. Brancaster	floor	i	+	+			+			+	+		+	+	+
S. Brancaster	cutting board	i								+			+		+
S. Brancaster	bench wash water	i		+	+			+		+	+		+		+
S. Brancaster	chicken cut	i	+	+						+	+		+		+
S. Brancaster	cutting board	i								+			+
S. Brancaster	plucker	i		+						+	+		+		+
S. Brancaster	chicken whole	i		+		+	+	+		+			+	+	+
S. Brancaster	chicken cuts	ii			+			+		+	+				+
S. Brancaster	floor	ii	+	+	+	+	+	+		+	+		+	+	+
S. Brancaster	chicken whole	ii		+	+	+	+	+		+	+		+	+	+
S. Brancaster	cage	iii		+						+	+		+		+
S. Brancaster	chicken whole	iii		+						+	+		+		+
S. Albany	display table	1		+		+					+		+	+	+
S. Albany	knife	1	+	+	+	+	+	+		+	+		+	+	+
S. Albany	cage	1	+										+		+
S. Albany	cutting board	1	+	+	+	+	+						+	+	+
S. Albany	floor	1		+		+	+			+	+		+	+	+
S. Albany	plucker	1		+		+	+				+		+	+
S. Albany	cutting board	1		+	+		+	+		+	+		+	+	+
S. Albany	chicken whole	1		+	+	+	+				+		+	+	+
S. Albany	chicken whole	1	+		+	+	+			+		+	+	+	+
S. Albany	display table	1		+	+	+	+				+		+	+	+
S. Albany	cutting board	1		+		+	+				+		+	+
S. Albany	cage	1		+	+	+	+				+		+	+	+
S. Albany	drain swab	1		+	+	+	+			+	+		+	+	+
S. Albany	wash water	1		+	+	+	+			+			+	+	+
S. Albany	drum	1		+	+	+	+				+		+	+	+
S. Albany	plucker	1		+	+	+	+				+		+		+
S. Albany	chicken cuts	1			+			+	+	+	+
S. Albany	display table	1	+	+		+				+	+		+		+
S. Albany	plucker	singleton					+			+	+		+	+
S. Albany	chicken whole	singleton	+				+				+		+
S. Albany	display table	singleton	+	+			+					+	+	+	+
S. Albany	floor	singleton	+				+						+	+	+
S. Albany	chicken cuts	2	+							+			+
S. Albany	knife	2	+									+	+	+	+
S. Albany	drum	2	+	+	+		+					+		+	+
S. Albany	floor	2	+	+			+					+	+	+	+
S. Albany	apron	2	+				+					+	+	+	+
S. Albany	floor	2	+									+	+		+
S. Albany	crate	2	+	+			+					+	+	+	+
S. Albany	apron	2	+				+					+	+	+	+
S. Albany	wash water	2	+	+	+		+	+		+			+	+	+
S. Albany	chicken cut	2	+				+						+	+
S. Albany	drum	2	+				+					+	+	+	+
S. Albany	knife	2	+				+					+	+	+	+
S. Albany	floor	2	+		+		+	+				+	+	+	+
S. Albany	knife	2	+	+			+					+	+	+	+
S. Albany	bench wash water	2	+				+						+		+
S. Albany	drain water	2	+				+	+		+		+	+	+	+
S. Albany	drain water	2	+				+						+	+	+
S. Albany	cutting board	2	+				+					+	+	+	+
S. Albany	drain swab	2	+				+						+	+	+
S. Albany	drum	2	+		+		+	+					+		+
S. Albany	cutting board	2	+		+		+	+	+			+	+	+	+
S. Albany	chicken whole	2	+		+		+	+					+	+
S. Albany	cutting board	2	+				+					+	+		+
S. Albany	drain water	2	+	+			+						+	+	+
S. Albany	wash water	2	+	+			+						+	+	+
S. Albany	knife	2	+		+		+					+	+		+
S. Albany	display table	2	+	+			+					+	+	+	+
S. Albany	apron	2	+				+						+	+	+
